# Supplementary material for: Microbial and metabolomic analysis of gingival crevicular fluid in general chronic periodontitis patients: lessons for a predictive, preventive, and personalized medical approach
Source: EPMA J. 2020 Apr 16;11(2):197–215. doi: 10.1007/s13167-020-00202-5 (PMC7272536; doi:10.1007/s13167-020-00202-5)
Supplement: Supplementary file 5 — (XLSX 17 kb) [file 13167_2020_202_MOESM5_ESM.xlsx]

## Sheet: phylum.0.03.P-N.sig
Supplementary Table S1. Different taxa between periodontitis and healthy controls in metastats analysis.
	taxa	mean(group P)	variance(group P)	stderr(group P)	mean(group N)	variance(group N)	stderr(group N)	p-value	q-value
phylum	Chloroflexi	0.00024	0	6.3e-05	1.4e-05	0	8e-06	0.000999	0.000591
	Firmicutes	0.178298	0.005401	0.013418	0.299113	0.024559	0.029616	0.000999	0.000591
	Synergistetes	0.017939	0.000241	0.002834	0.007162	0.000103	0.001913	0.000999	0.000591
	Tenericutes	0.001046	4e-06	0.000343	0.000179	0	6.1e-05	0.000999	0.000591
	Bacteroidetes	0.215645	0.025899	0.029382	0.095956	0.010583	0.019442	0.001998	0.000946
	Chlamydiae	3e-06	0	3e-06	0.002507	0.00012	0.00207	0.004995	0.00197
	Fusobacteria	0.095912	0.00691	0.015176	0.050829	0.004474	0.01264	0.027972	0.009456
genus	Mobiluncus	3.7e-05	0	1.8e-05	0	0	0	1e-06	5.3e-05
	Proteus	7e-06	0	5e-06	3.9e-05	0	1.1e-05	0.00023	0.004339
	Arcanobacterium	0.000283	0	9.5e-05	9e-06	0	6e-06	0.000999	0.004339
	Bacteroides	0.000892	3e-06	0.000311	3e-05	0	1.9e-05	0.000999	0.004339
	Bifidobacterium	0.000413	0	7.5e-05	0.002017	5e-06	0.000442	0.000999	0.004339
	Chloroflexi_[G-1]	0.00024	0	6.3e-05	1.4e-05	0	8e-06	0.000999	0.004339
	Clostridiales_[F-1][G-2]	0.000398	1e-06	0.000216	0.004251	4.7e-05	0.001293	0.000999	0.004339
	Dietzia	0.00061	1e-06	0.00016	8e-05	0	5.4e-05	0.000999	0.004339
	Enterobacter	5e-06	0	3e-06	0.000116	0	2.5e-05	0.000999	0.004339
	Erysipelothrix	0.000509	1e-06	0.000206	0.003017	1.4e-05	0.000703	0.000999	0.004339
	Erysipelotrichaceae_[G-1]	0.000191	0	8.3e-05	0.001672	6e-06	0.000474	0.000999	0.004339
	Eubacterium_[XI][G-1]	0.000789	1e-06	0.000171	0.003458	2e-05	0.00084	0.000999	0.004339
	Kytococcus	0.001892	6.2e-05	0.001436	2.8e-05	0	1.5e-05	0.000999	0.004339
	Lachnospiraceae_[G-7]	8.7e-05	0	2.9e-05	0.001506	1.3e-05	0.000681	0.000999	0.004339
	Lactobacillus	0.000949	2e-06	0.000278	0.036695	0.004787	0.013075	0.000999	0.004339
	Lactococcus	2e-06	0	2e-06	0.000123	0	4.3e-05	0.000999	0.004339
	Mycobacterium	0.001329	4e-06	0.00035	0.000159	0	5.5e-05	0.000999	0.004339
	Mycoplasma	0.00093	4e-06	0.000346	5e-05	0	2.3e-05	0.000999	0.004339
	Parascardovia	0.000133	0	4.9e-05	0	0	0	0.000999	0.004339
	Peptostreptococcaceae_[XIII][G-1]	0.000729	3e-06	0.000301	0	0	0	0.000999	0.004339
	Porphyromonas	0.098319	0.010326	0.018552	0.024066	0.001007	0.005996	0.000999	0.004339
	Desulfobulbus	0.001741	5e-06	0.000406	0.00042	0	0.000112	0.001998	0.006509
	Eubacterium_[XI][G-3]	0.001507	2e-06	0.000282	0.000499	1e-06	0.000186	0.001998	0.006509
	Kluyvera	0.001014	1e-06	0.000217	0.003013	1.1e-05	0.000618	0.001998	0.006509
	Mogibacterium	0.000563	0	0.000129	0.002188	9e-06	0.000559	0.001998	0.006509
	Staphylococcus	0.00029	0	5e-05	0.00084	1e-06	0.000146	0.001998	0.006509
	Syntrophomonadaceae_[VIII][G-1]	0.000212	0	7.7e-05	4e-06	0	4e-06	0.001998	0.006509
	Xanthomonas	0.001813	1.1e-05	0.000617	5.2e-05	0	2.4e-05	0.001998	0.006509
	Butyrivibrio	3e-05	0	1.5e-05	0.000728	4e-06	0.000392	0.002997	0.009426
	Defluvibacter	0.001378	5e-06	0.000408	0.000199	0	6.4e-05	0.003996	0.011045
	Flavobacteriales_[G-2]	0.000585	1e-06	0.000193	8e-05	0	2.6e-05	0.003996	0.011045
	Parvimonas	0.002347	7e-06	0.000469	0.000694	2e-06	0.000268	0.003996	0.011045
	Ralstonia	0.000654	0	0.000109	0.001425	1e-06	0.000222	0.003996	0.011045
	Clostridiales_[F-2][G-3]	0.001105	9e-06	0.000541	0.004631	3.5e-05	0.001115	0.004995	0.012656
	Lactobacillus_[XVII]	0.000501	0	0.000105	0.000134	0	6e-05	0.004995	0.012656
	Moraxella	0.001296	4e-06	0.000371	0.000309	0	0.00011	0.004995	0.012656
	Atopobium	0.004075	3.8e-05	0.001124	0.001062	3e-06	0.000309	0.005994	0.013668
	Chlamydophila	3e-06	0	3e-06	0.002507	0.00012	0.00207	0.005994	0.013668
	Jonquetella	0.003354	3.9e-05	0.00114	0.000562	1e-06	0.000226	0.005994	0.013668
	Rhodobacter	0.002443	1.4e-05	0.000692	0.000585	1e-06	0.000169	0.005994	0.013668
	Leptotrichiaceae_[G-1]	0.001799	1.3e-05	0.000666	6.9e-05	0	6.9e-05	0.006993	0.015187
	Peptostreptococcaceae_[XI][G-1]	0.001379	1.2e-05	0.000636	0.007652	0.000218	0.002793	0.006993	0.015187
	Flavobacteriales_[G-1]	0.000314	0	0.0001	0.000796	1e-06	0.000157	0.007992	0.015187
	Lysinibacillus	8e-06	0	8e-06	0.000116	0	4.7e-05	0.007992	0.015187
	Prevotella	0.073405	0.004375	0.012076	0.033803	0.002303	0.009068	0.007992	0.015187
	Ralstonia	0.120577	0.010051	0.018304	0.231555	0.033863	0.034776	0.007992	0.015187
	Simonsiella	5.6e-05	0	2e-05	0	0	0	0.007992	0.015187
	Solobacterium	0.000838	1e-06	0.000173	0.003879	5.5e-05	0.001398	0.007992	0.015187
	Filifactor	0.009753	0.000116	0.001967	0.003038	7.9e-05	0.001679	0.008991	0.01608
	Peptostreptococcaceae_[XI][G-3]	0.001272	3e-06	0.00032	0.004236	3.9e-05	0.001183	0.008991	0.01608
	Rhizobium	0.002051	1.1e-05	0.000605	0.000423	1e-06	0.000218	0.008991	0.01608
	Alloscardovia	0	0	0	0.000348	2e-06	0.000296	0.00999	0.016874
	Catonella	0.002756	9e-06	0.000543	0.001047	3e-06	0.000343	0.00999	0.016874
	Sanguibacter	0.000363	1e-06	0.000135	3.8e-05	0	2.3e-05	0.00999	0.016874
	Mitsuokella	0.001367	9e-06	0.000537	0.004417	2.6e-05	0.000962	0.010989	0.017899
	Terrahaemophilus	0.000986	2e-06	0.000238	0.006999	0.000562	0.004478	0.010989	0.017899
	Megasphaera	0.002425	1.5e-05	0.0007	0.010543	0.000357	0.003571	0.011988	0.019183
	Lachnospiraceae_[G-8]	0.001541	4e-06	0.000379	0.000469	1e-06	0.000206	0.012987	0.020078
	Scardovia	0.000243	0	8.1e-05	4.6e-05	0	2.7e-05	0.012987	0.020078
	Bradyrhizobium	0.002277	1.2e-05	0.000625	0.000622	2e-06	0.000266	0.014985	0.02278
	Bordetella	3.2e-05	0	1.3e-05	1.1e-05	0	5e-06	0.015795	0.023142
	Fretibacterium	0.011643	0.000228	0.002759	0.003522	6.6e-05	0.00153	0.015984	0.023142
	Listeria	8.9e-05	0	3.8e-05	7e-06	0	7e-06	0.015984	0.023142
	Bacteroidales_[G-3]	9.5e-05	0	6.7e-05	0.0012	7e-06	0.000514	0.016983	0.024204
	Clostridiales_[F-2][G-2]	0.001683	1.4e-05	0.000682	0.00544	6e-05	0.001458	0.018981	0.026635
	Lachnospiraceae_[G-2]	0.005097	0.000181	0.00246	0.016118	0.000437	0.00395	0.01998	0.0272
	Yersinia	0.00105	2e-06	0.000249	0.002272	6e-06	0.000453	0.01998	0.0272
	TM7_[G-4]	0.000128	0	5e-05	9e-06	0	7e-06	0.020979	0.02814
	Fusobacterium	0.067742	0.003926	0.01144	0.033124	0.002459	0.009372	0.021978	0.029053
	Eubacterium_[XI][G-6]	0.000422	0	8.7e-05	0.000149	0	9.5e-05	0.022977	0.029518
	Helicobacter	0.002073	2e-06	0.000284	0.003497	9e-06	0.000554	0.022977	0.029518
	Anaeroglobus	0.004072	8.8e-05	0.001708	0.000597	1e-06	0.000197	0.024975	0.031639
	Stenotrophomonas	7.5e-05	0	3.3e-05	0.000213	0	5.2e-05	0.027972	0.034951
	Enterococcus	0.000219	0	4.5e-05	0.000633	1e-06	0.000228	0.028971	0.03571
	Pseudomonas	0.002065	6e-06	0.000433	0.004131	2.2e-05	0.000883	0.035964	0.043738
	Brevundimonas	0.001883	9e-06	0.000549	0.000733	1e-06	0.000148	0.037962	0.045561
	Propionibacterium	0.00236	9e-06	0.000551	0.00111	2e-06	0.000278	0.042957	0.050886
	Streptococcus	0.05115	0.002572	0.00926	0.088651	0.007206	0.016042	0.044955	0.05257
	Eggerthella	0.001889	5e-06	0.00042	0.003913	2.6e-05	0.00096	0.045954	0.053058
	Agrobacterium	0.000801	1e-06	0.000184	0.001651	4e-06	0.000398	0.047952	0.054451
	Erythromicrobium	0.002939	4.2e-05	0.001184	0.000706	3e-06	0.000308	0.048951	0.054451
	Pseudoramibacter	0.0003	0	9.6e-05	9.2e-05	0	4.7e-05	0.048951	0.054451
