# Supplementary material for: Microbial and metabolomic analysis of gingival crevicular fluid in general chronic periodontitis patients: lessons for a predictive, preventive, and personalized medical approach
Source: EPMA J. 2020 Apr 16;11(2):197–215. doi: 10.1007/s13167-020-00202-5 (PMC7272536; doi:10.1007/s13167-020-00202-5)
Supplement: Supplementary file 6 — (XLSX 13 kb) [file 13167_2020_202_MOESM6_ESM.xlsx]

## Sheet: Sheet1
Supplementary Table S2. Pathway analysis of differential metabolites.
Pathway	Total	Hits	Raw p	-ln(p)	Holm adjust	FDR	Impact	Hits Cpd	Total Cpd
Pyrimidine metabolism	60	3	0.00048027	7.6412	0.038421	0.038421	0.12554	Uracil cpd:C00106; Thymidine cpd:C00214; Methylmalonic acid cpd:C02170	Uridine 5'-diphosphate cpd:C00015; Thioredoxin cpd:C00342; 3-Oxo-3-ureidopropanoate cpd:C15607; Uridine 5'-monophosphate cpd:C00105; dCTP cpd:C00458; dUMP cpd:C00365; L-Glutamine cpd:C00064; Carbamoylphosphate cpd:C00169; 4,5-Dihydroorotic acid cpd:C00337; Orotidylic acid cpd:C01103; RNA cpd:C00046; Uridine triphosphate cpd:C00075; Cytidine triphosphate cpd:C00063; Uridine cpd:C00299; Dihydrourac…
D-Glutamine and D-glutamate metabolism	11	1	0.031594	3.4548	1	1	0.3262	D-Glutamic acid cpd:C00217	D-Glutamyl-peptide cpd:C02671; D-Glutamine cpd:C00819; UDP-N-acetylmuraminate cpd:C01050; D-Glutamic acid cpd:C00217; UDP-N-acetylmuramoyl-L-alanine cpd:C01212; L-Glutamic acid cpd:C00025; L-Glutamine cpd:C00064; 5-D-Glutamyl-D-glutamyl-peptide cpd:C03933; UDP-N-acetylmuramoyl-L-alanyl-D-glutamate cpd:C00692; Pyrrolidonecarboxylic acid cpd:C02237; Oxoglutaric acid cpd:C00026
Pantothenate and CoA biosynthesis	27	1	0.076019	2.5768	1	1	0	Uracil cpd:C00106	Dephospho-CoA cpd:C00882; Coenzyme A cpd:C00010; Apo-[acyl-carrier-protein] cpd:C03688; Pantetheine 4'-phosphate cpd:C01134; Acyl-carrier protein cpd:C00229; Pantetheine cpd:C00831; 4-Phosphopantothenoylcysteine cpd:C04352; D-Pantothenoyl-L-cysteine cpd:C04079; D-4'-Phosphopantothenate cpd:C03492; L-Cysteine cpd:C00097; Pantothenic acid cpd:C00864; Ureidopropionic acid cpd:C02642; Dihydrouracil c…
beta-Alanine metabolism	28	1	0.078737	2.5416	1	1	0	Uracil cpd:C00106	Beta-Alanyl-CoA cpd:C02335; Acrylyl-CoA cpd:C00894; 3-Hydroxypropionyl-CoA cpd:C05668; Hydroxypropionic acid cpd:C01013; Malonic acid cpd:C00383; Malonyl-CoA cpd:C00083; Malonic semialdehyde cpd:C00222; Beta-Alanine cpd:C00099; beta-Alanyl-L-lysine cpd:C05341; L-Aspartic acid cpd:C00049; N-Acetyl-beta-alanine cpd:C01073; Spermine cpd:C00750; Spermidine cpd:C00315; 4-Aminobutyraldehyde cpd:C00555;…
Vitamin B6 metabolism	32	1	0.089539	2.4131	1	1	0.00798	D-Glutamic acid cpd:C00217	D-Glyceraldehyde 3-phosphate cpd:C00118; D-Ribulose 5-phosphate cpd:C00199; Pyridoxamine cpd:C00534; 3-Amino-2-oxopropyl phosphate cpd:C11638; O-Phospho-4-hydroxy-L-threonine cpd:C06055; 4-Phospho-D-erythronate cpd:C03393; D-Erythrose 4-phosphate cpd:C00279; 3-Hydroxy-4-hydroxymethyl-2-methylpyridine-5-carboxylate cpd:C04773; Pyridoxine cpd:C00314; Pyridoxamine 5'-phosphate cpd:C00647; Oxoglutari…
Propanoate metabolism	35	1	0.097569	2.3272	1	1	0.0003	Methylmalonic acid cpd:C02170	Propanoyl phosphate cpd:C02876; 2-Ketobutyric acid cpd:C00109; Propionic acid cpd:C00163; 2-Methylcitrate cpd:C02225; cis-2-Methylaconitate cpd:C04225; (S)-Methylmalonic acid semialdehyde cpd:C06002; Methylmalonic acid cpd:C02170; Methylmalonyl-CoA cpd:C00683; Propionyl-CoA cpd:C00100; Propinol adenylate cpd:C05983; R-Methylmalonyl-CoA cpd:C01213; Succinic acid cpd:C00042; Methylisocitric acid cp…
Valine, leucine and isoleucine degradation	40	1	0.11082	2.1999	1	1	0	Methylmalonic acid cpd:C02170	Enzyme N6-(lipoyl)lysine cpd:C15972; 2-Methyl-1-hydroxybutyl-ThPP cpd:C15978; Enzyme N6-(dihydrolipoyl)lysine cpd:C15973; 2-Methyl-1-hydroxypropyl-ThPP cpd:C15976; 3-Methyl-1-hydroxybutyl-ThPP cpd:C15974; Acetyl-CoA cpd:C00024; Beta-Leucine cpd:C02486; L-Leucine cpd:C00123; Acetoacetyl-CoA cpd:C00332; Acetoacetic acid cpd:C00164; 3-Hydroxy-3-methylglutaryl-CoA cpd:C00356; 3-Methylcrotonyl-CoA cpd…
Histidine metabolism	44	1	0.1213	2.1095	1	1	0.00031	N-Carbamyl-L-glutamate cpd:C05829	4-Imidazolone-5-propionic acid cpd:C03680; Formiminoglutamic acid cpd:C00439; N-Formyl-L-glutamic acid cpd:C01045; L-Glutamic acid cpd:C00025; Urocanic acid cpd:C00785; L-Histidine cpd:C00135; Anserine cpd:C01262; Carnosine cpd:C00386; N-Formimino-L-aspartate cpd:C03409; Imidazoleacetic acid cpd:C02835; Imidazole-4-acetaldehyde cpd:C05130; 1-Methylhistamine cpd:C05127; Methylimidazole acetaldehyd…
Phenylalanine metabolism	45	1	0.1239	2.0883	1	1	0	p-Hydroxyphenylacetic acid cpd:C00642	4-Hydroxy-2-oxopentanoate cpd:C03589; L-Phenylalanine cpd:C00079; Phenylacetaldehyde cpd:C00601; Phenylacetic acid cpd:C07086; Phenylacetyl-CoA cpd:C00582; 2-Hydroxy-2,4-pentadienoate cpd:C00596; 2-Hydroxy-6-oxonona-2,4-diene-1,9-dioate cpd:C04479; 2-Hydroxy-6-ketononatrienedioate cpd:C12624; 3-(2,3-Dihydroxyphenyl)propanoate cpd:C04044; trans-2,3-Dihydroxycinnamate cpd:C12623; m-Coumaric acid cp…
Tyrosine metabolism	76	1	0.20138	1.6026	1	1	0.05957	p-Hydroxyphenylacetic acid cpd:C00642	L-Dopachrome cpd:C01693; Normetanephrine cpd:C05589; 3-Methoxy-4-hydroxyphenylglycolaldehyde cpd:C05583; Norepinephrine cpd:C00547; Epinephrine cpd:C00788; 3,4-Dihydroxymandelate cpd:C05580; 3,4-Dihydroxymandelaldehyde cpd:C05577; 3,4-Dihydroxyphenylglycol cpd:C05576; Metanephrine cpd:C05588; Dopamine cpd:C03758; 3,4-Dihydroxyphenylacetaldehyde cpd:C04043; 3,4-Dihydroxybenzeneacetic acid cpd:C011…
